# Supplementary material for: Genetic Diversity of Puumala orthohantavirus in Rodents and Human Patients in Austria, 2012–2019
Source: Viruses. 2021 Apr 8;13(4):640. doi: 10.3390/v13040640 (PMC8069475; doi:10.3390/v13040640)
Supplement: Supplementary file 1 [file viruses-13-00640-s001.zip]

Archive with 1 entries (1 files):
- viruses-1152312-supplementary.pdf
